# Supplementary material for: Computational Screening of Djiboutian Medicinal Plants Reveals Potential Dual Inhibitors Against Plasmodium falciparum and Plasmodium vivax
Source: Curr Issues Mol Biol. 2026 Jul 10;48(7):701. doi: 10.3390/cimb48070701 (PMC13407601; doi:10.3390/cimb48070701)
Supplement: Supplementary file 1 [file cimb-48-00701-s001.zip]

Archive with 1 entries (1 files):
- cimb-4401026-supplementary.pdf
